# Supplementary material for: SARS-CoV-2 Surveillance in Belgian Wastewaters
Source: Viruses. 2022 Sep 2;14(9):1950. doi: 10.3390/v14091950 (PMC9506219; doi:10.3390/v14091950)
Supplement: Supplementary file 1 [file viruses-14-01950-s001.zip]

Archive with 1 entries (1 files):
- viruses-1830482-supplementary.pdf
